# Supplementary material for: Structure of chloramphenicol-bound MexB reveals residues in the distal binding pocket that are critical for substrate recognition
Source: J Biochem. 2026 Feb 9;179(6):403–11. doi: 10.1093/jb/mvag012 (PMC13201268; doi:10.1093/jb/mvag012)
Supplement: Web_Material_mvag012 [file web_material_mvag012.zip]

Archive with 2 entries (2 files):
- SupplementaryFigure260203.docx
- SupplementaryTable_260128.docx
